# Supplementary material for: Risk Factors for Long-Term Mortality after Hospitalization for Community-Acquired Pneumonia: A 5-Year Prospective Follow-Up Study
Source: PLoS One. 2016 Feb 5;11(2):e0148741. doi: 10.1371/journal.pone.0148741 (PMC4746118; doi:10.1371/journal.pone.0148741)
Supplement: S1 Dataset — Variable instructions are in sheet 2. (XLSX) [file pone.0148741.s001.xlsx]

## Sheet: Data
Mors_um	MorsEvent_141231	MortTime_141231	CauseSpecMort_Kat_Bruns	DeathPrYr_Discharge	ActiveSmok	Fra_sykehjem_1	Sympt_var_1	CVD_1	KOLS_um	ImmCompr_ActMal	ImmSyk_1	DM_um	Nyresykdom_1	Neurologic	Demens_1	Leversykdom_1	Influensavax_1	Pn_kokkvax_1	CURB65_dik	Intensiv_um	Infiltrat_1_dik	Hvite_1	Crp_1	Kreat_1	Albumin_1	BactAtypVirus2_um_RC	PNEU_tot	INFLUENZA_tot	Bacteriemia	HINF_tradtot	HPAI_tradtot	MCAT_tradtot	ENTBACTAEA_tradtot	MISC_tradtot	LEG_tot	MYCP_tot	CHLP_tot	PERP_tot	PARAINFL_modtot	hMPV_modtot	RHV_modtot	EV_modtot	RSV_modtot	AdV_modtot	OtherPCP_modtot	Age5yrgr_RC	MortTime_141231_yr
0	0	2476	#NULL!	0	0	0	6	1	0	0	0	0	0	0	0	0	#NULL!	#NULL!	0	0	1	10.4	156	119	33	3	0	1	0	0	0	0	0	0	0	0	0	1	0	0	0	0	0	0	#NULL!	18	6.78356
0	0	2434	#NULL!	0	0	0	14	0	0	0	0	0	0	0	0	0	0	0	1	1	1	23.2	140	85	36	4	0	0	0	0	0	0	0	0	0	0	0	0	0	0	0	0	0	0	#NULL!	7	6.66849
0	1	1857	1	6	0	0	14	0	0	1	0	0	1	0	0	0	1	0	1	0	1	13.9	43	100	34	1	1	0	0	0	0	0	0	0	0	0	0	0	0	0	0	0	0	0	#NULL!	17	5.08767
0	1	153	4	1	0	0	2	0	0	0	0	0	0	1	0	0	#NULL!	#NULL!	0	0	1	4.7	165	21	31	4	0	0	0	0	0	0	0	0	0	0	0	0	0	0	0	0	0	0	#NULL!	14	0.419178
0	0	2306	#NULL!	0	0	0	5	0	0	1	1	0	0	0	0	0	1	0	0	0	1	14	214	68	34	4	0	0	0	0	0	0	0	0	0	0	0	0	0	0	0	0	0	0	#NULL!	18	6.31781
0	0	2203	#NULL!	0	0	0	1	0	0	0	0	0	0	0	0	0	0	0	0	0	1	17.5	47	79	39	1	1	0	0	0	0	0	0	0	0	0	0	0	0	0	0	0	0	0	#NULL!	6	6.03562
0	0	1654	#NULL!	0	1	0	3	0	0	0	0	0	0	0	0	0	#NULL!	#NULL!	1	1	2	19.2	249	343	24	4	0	0	0	0	0	0	0	0	0	0	0	0	0	0	0	0	0	0	#NULL!	10	4.53151
0	1	1040	2	3	1	0	4	1	1	0	0	0	0	0	0	0	#NULL!	#NULL!	1	1	1	17.9	258	73	28	4	0	0	0	0	0	0	0	0	0	0	0	0	0	0	0	0	0	0	#NULL!	18	2.84932
0	0	2424	#NULL!	0	1	0	7	0	0	0	0	0	0	1	0	0	#NULL!	#NULL!	0	0	2	16.2	212	63	24	4	0	0	0	0	0	#NULL!	0	0	#NULL!	0	0	0	#NULL!	#NULL!	#NULL!	#NULL!	#NULL!	#NULL!	#NULL!	10	6.6411
0	1	1963	5	6	0	0	7	1	1	1	0	1	0	0	0	0	0	0	1	0	1	18.8	162	89	31	3	1	0	0	0	0	1	0	0	0	0	0	0	0	0	1	0	0	0	#NULL!	16	5.37808
0	1	1858	3	6	1	0	4	1	0	0	0	1	0	0	0	0	#NULL!	#NULL!	1	0	1	11.4	183	100	32	1	1	0	1	0	0	0	0	0	0	0	0	0	#NULL!	#NULL!	#NULL!	#NULL!	#NULL!	#NULL!	#NULL!	16	5.09041
0	0	2296	#NULL!	0	0	0	2	0	0	0	0	0	0	0	0	0	0	0	0	1	1	31.4	302	156	28	1	1	0	0	0	0	0	0	0	0	0	0	0	0	0	0	0	0	0	#NULL!	7	6.29041
0	0	2354	#NULL!	0	0	0	4	0	0	0	0	0	0	0	0	0	0	#NULL!	1	1	1	11	304	81	21	1	0	0	0	0	0	0	0	0	1	0	0	1	#NULL!	#NULL!	#NULL!	#NULL!	#NULL!	#NULL!	#NULL!	12	6.44932
0	0	2252	#NULL!	0	0	0	0.5	0	0	0	0	0	0	1	0	0	#NULL!	#NULL!	0	1	2	19.1	176	43	31	4	0	0	0	0	0	0	0	0	0	0	0	0	0	0	0	0	0	0	#NULL!	12	6.16986
0	1	67	2	1	0	0	7	0	1	0	1	0	0	0	0	0	1	1	1	0	1	9.8	203	64	36	4	0	0	0	0	0	0	0	0	0	0	0	0	0	0	0	0	0	0	#NULL!	16	0.183562
0	0	2431	#NULL!	0	1	0	5	0	0	0	0	0	0	0	0	0	0	0	0	0	1	28.6	336	74	26	4	0	0	0	0	0	0	0	0	0	0	0	0	#NULL!	#NULL!	#NULL!	#NULL!	#NULL!	#NULL!	#NULL!	16	6.66027
0	0	2459	#NULL!	0	1	0	7	0	1	0	0	0	0	0	0	0	0	0	0	0	1	13.8	153	72	33	2	0	1	0	0	0	0	0	0	0	0	0	0	#NULL!	#NULL!	#NULL!	#NULL!	#NULL!	#NULL!	#NULL!	14	6.73699
0	0	2455	#NULL!	0	1	0	4	0	0	0	0	0	0	0	0	0	0	0	1	0	1	14.7	392	95	29	3	0	1	0	0	0	0	0	0	1	0	0	1	0	0	0	0	0	0	#NULL!	13	6.72603
0	1	2051	5	6	0	0	2	1	0	0	0	1	1	0	0	0	#NULL!	#NULL!	1	0	1	15.5	22	104	37	1	1	0	0	0	0	0	0	0	0	0	0	0	#NULL!	#NULL!	#NULL!	#NULL!	#NULL!	#NULL!	#NULL!	19	5.61918
0	0	2501	#NULL!	0	1	0	4	0	1	1	0	0	0	0	0	0	#NULL!	#NULL!	0	0	1	5.4	263	46	26	2	0	1	0	0	0	0	0	0	0	0	0	0	0	0	0	0	0	0	#NULL!	12	6.85205
0	0	2476	#NULL!	0	0	0	10	0	0	0	0	0	0	0	0	0	0	0	0	0	1	23.8	420	79	25	3	1	1	0	0	0	0	0	1	0	0	0	0	0	0	0	0	0	0	#NULL!	10	6.78356
0	0	2451	#NULL!	0	0	0	3	0	0	0	0	0	0	0	0	0	#NULL!	0	1	0	2	13	172	112	31	4	0	0	0	0	0	0	0	0	0	0	0	0	#NULL!	#NULL!	#NULL!	#NULL!	#NULL!	#NULL!	#NULL!	16	6.71507
0	0	2437	#NULL!	0	0	0	4	0	0	0	0	0	0	0	0	0	0	0	0	0	1	22.6	379	87	21	4	0	0	0	0	0	0	0	0	0	0	0	0	#NULL!	#NULL!	#NULL!	#NULL!	#NULL!	#NULL!	#NULL!	17	6.67671
0	0	2427	#NULL!	0	0	0	1.5	0	0	1	0	0	0	0	0	0	1	0	0	0	1	18.1	140	54	32	4	0	0	0	0	0	0	0	0	#NULL!	0	0	0	#NULL!	#NULL!	#NULL!	#NULL!	#NULL!	#NULL!	#NULL!	15	6.64932
0	0	2515	#NULL!	0	0	0	3	0	0	0	0	0	0	0	0	0	0	0	0	0	1	14.3	247	76	32	4	0	0	0	0	0	0	0	0	#NULL!	0	0	0	0	0	0	0	0	0	#NULL!	13	6.89041
0	1	1782	4	5	0	0	3	0	1	0	0	0	0	0	0	0	0	1	1	0	1	10.5	213	78	29	3	0	0	0	0	0	0	0	0	0	0	0	1	0	0	0	0	1	0	#NULL!	16	4.88219
0	0	2475	#NULL!	0	0	0	14	0	1	0	0	0	0	0	0	0	0	0	1	0	1	18.4	275	80	29	1	1	0	0	0	0	0	0	0	0	0	0	0	0	0	0	0	0	0	#NULL!	15	6.78082
0	1	871	5	3	0	0	3	0	0	0	0	0	0	1	0	0	1	0	0	1	2	17.3	126	34	34	2	0	0	0	0	0	0	0	0	0	0	0	0	0	0	1	0	0	0	#NULL!	11	2.3863
0	0	2330	#NULL!	0	1	0	1	1	1	1	0	1	1	0	0	0	#NULL!	#NULL!	0	0	2	12.8	12	114	42	4	0	0	0	0	0	0	0	0	0	0	0	0	#NULL!	#NULL!	#NULL!	#NULL!	#NULL!	#NULL!	#NULL!	14	6.38356
0	0	2205	#NULL!	0	1	0	5	1	0	0	0	0	0	0	0	0	0	0	0	0	1	11.3	266	48	24	4	0	0	0	0	0	0	0	0	0	0	0	0	0	0	0	0	0	0	#NULL!	12	6.0411
1	1	0	1	1	0	0	0.2	0	0	0	0	0	0	0	0	0	0	0	1	1	2	11.6	107	76	25	4	0	0	0	0	0	0	0	0	0	0	0	0	0	0	0	0	0	0	#NULL!	18	0
0	1	266	2	1	0	0	14	0	1	0	1	0	0	0	0	0	0	0	#NULL!	0	1	13.8	103	#NULL!	#NULL!	3	1	0	0	0	0	0	0	0	0	0	0	0	0	0	1	0	0	0	#NULL!	14	0.728767
0	0	2010	#NULL!	0	0	0	14	0	0	0	0	0	0	0	0	0	0	0	0	0	1	10.1	273	122	27	2	0	0	0	0	0	0	0	0	0	0	0	0	0	0	1	0	0	0	#NULL!	16	5.50685
0	1	1226	2	4	0	0	30	0	1	1	0	0	0	0	0	0	1	1	0	0	2	13.8	197	85	25	2	0	1	0	0	0	0	0	0	0	0	0	0	0	0	0	0	0	0	#NULL!	17	3.3589
0	0	2520	#NULL!	0	0	0	4	0	1	0	0	0	0	0	0	0	#NULL!	#NULL!	1	0	1	23.7	295	66	27	2	0	1	0	0	0	0	0	0	0	0	0	0	#NULL!	#NULL!	#NULL!	#NULL!	#NULL!	#NULL!	#NULL!	18	6.90411
0	0	2315	#NULL!	0	0	0	3	0	0	0	0	0	0	1	0	0	1	0	0	0	1	15	332	67	21	4	0	0	0	0	0	0	0	0	0	0	0	0	0	0	0	0	0	0	#NULL!	14	6.34247
0	0	2325	#NULL!	0	0	0	7	0	0	0	0	0	0	0	0	0	#NULL!	#NULL!	0	0	2	7.6	154	74	27	4	0	0	0	0	0	0	0	0	0	0	0	0	#NULL!	#NULL!	#NULL!	#NULL!	#NULL!	#NULL!	#NULL!	18	6.36986
0	1	734	2	3	0	0	2	1	1	1	0	1	1	0	1	0	1	0	1	0	1	14.2	148	165	25	4	0	0	0	0	0	0	0	0	0	0	0	0	0	0	0	0	0	0	#NULL!	17	2.01096
0	0	1	#NULL!	#NULL!	0	0	2	0	0	0	0	0	0	0	0	0	0	0	0	0	1	11.9	252	58	33	2	0	0	0	0	0	0	0	0	0	0	0	0	0	0	1	0	0	0	#NULL!	8	0.00273973
0	1	1632	3	5	0	0	1.5	1	0	0	0	0	0	0	0	0	#NULL!	#NULL!	0	0	1	10.6	248	107	31	2	0	1	0	0	0	0	0	0	0	0	0	0	0	0	0	0	0	0	#NULL!	18	4.47123
0	0	2499	#NULL!	0	0	0	90	0	0	0	0	0	0	0	0	0	0	0	0	0	1	13.2	156	64	33	4	0	0	0	0	0	0	0	0	0	0	0	0	0	0	0	0	0	0	#NULL!	8	6.84658
0	0	2485	#NULL!	0	0	0	2	0	0	0	0	0	0	0	0	0	0	0	0	1	1	6.6	54	71	34	2	0	1	0	0	0	0	0	0	0	0	0	0	0	0	0	0	0	0	#NULL!	13	6.80822
0	1	1944	2	6	1	0	4	0	1	0	0	0	0	0	0	0	#NULL!	#NULL!	0	0	1	8.4	27	65	37	3	0	1	0	1	0	0	0	0	0	0	0	0	0	0	0	0	0	0	#NULL!	11	5.32603
0	0	2378	#NULL!	0	0	0	7	0	0	0	0	0	0	0	0	0	#NULL!	#NULL!	0	0	1	11.7	272	58	27	4	0	0	0	0	0	0	0	0	0	0	0	0	0	0	0	0	0	0	#NULL!	17	6.51507
0	0	2380	#NULL!	0	0	0	4	0	0	0	0	0	0	0	0	0	0	0	1	0	1	7.8	314	107	27	4	0	0	0	0	0	0	0	0	0	0	0	0	0	0	0	0	0	0	#NULL!	15	6.52055
0	0	2315	#NULL!	0	0	0	7	0	0	1	1	0	0	0	0	0	1	0	0	0	2	18.9	252	76	28	2	0	0	0	0	0	0	0	0	0	0	0	0	0	0	1	0	0	0	#NULL!	17	6.34247
0	0	2384	#NULL!	0	0	0	28	0	0	0	1	0	0	0	0	0	1	1	0	0	2	13.3	277	57	25	4	0	0	0	0	0	0	0	0	0	0	0	0	0	0	0	0	0	0	#NULL!	14	6.53151
0	1	35	4	1	#NULL!	0	1	0	0	1	0	0	0	0	1	0	#NULL!	#NULL!	1	0	2	10.2	417	62	#NULL!	1	1	0	0	0	0	0	0	0	0	0	0	0	#NULL!	#NULL!	#NULL!	#NULL!	#NULL!	#NULL!	#NULL!	17	0.0958904
0	1	187	5	1	0	0	3	0	1	0	0	0	1	0	0	0	0	#NULL!	1	0	2	13.5	230	109	29	4	0	0	0	0	0	0	0	0	0	0	0	0	0	0	0	0	0	0	#NULL!	18	0.512329
0	1	2000	3	6	0	0	4	1	0	0	0	0	1	0	1	0	#NULL!	#NULL!	1	0	1	13	190	186	32	1	0	0	0	0	0	0	0	0	0	0	0	1	#NULL!	#NULL!	#NULL!	#NULL!	#NULL!	#NULL!	#NULL!	14	5.47945
0	1	1673	2	5	0	0	3	1	1	0	0	0	0	0	0	0	0	0	1	1	1	10.3	555	74	19	1	0	0	0	0	0	0	0	0	1	0	0	0	0	0	0	0	0	0	#NULL!	16	4.58356
0	0	2387	#NULL!	0	1	0	10	0	0	0	0	0	0	0	0	0	0	0	0	0	1	4.4	143	64	32	3	1	0	0	0	0	0	0	0	0	0	0	0	0	0	1	1	0	0	#NULL!	7	6.53973
0	0	2407	#NULL!	0	1	0	5	0	1	1	0	0	0	0	0	0	0	0	0	0	1	10.2	319	80	21	1	1	0	0	0	0	0	0	0	0	0	0	0	0	0	0	0	0	0	#NULL!	12	6.59452
0	1	1956	5	6	0	0	4	1	0	0	0	0	0	1	0	0	1	0	1	0	2	8.4	279	90	27	4	0	0	0	0	0	0	0	0	0	0	0	0	0	0	0	0	0	0	#NULL!	20	5.3589
0	0	2418	#NULL!	0	0	0	1	0	1	0	0	1	0	0	0	0	1	1	0	0	1	12.4	143	77	33	2	0	1	0	0	0	0	0	0	0	0	0	0	0	0	0	0	0	0	#NULL!	13	6.62466
0	0	2427	#NULL!	0	1	0	4	0	0	0	0	0	0	0	0	0	0	0	0	0	1	9.3	301	76	24	3	1	0	1	0	0	0	0	0	0	0	0	0	0	0	1	0	0	0	#NULL!	7	6.64932
0	1	1250	5	4	0	0	2	1	1	1	1	0	0	1	1	0	#NULL!	#NULL!	1	0	2	16.9	39	101	29	4	0	0	0	0	0	0	0	0	0	0	0	0	#NULL!	#NULL!	#NULL!	#NULL!	#NULL!	#NULL!	#NULL!	18	3.42466
0	0	2441	#NULL!	0	0	0	10	0	0	0	0	0	0	0	0	0	#NULL!	#NULL!	0	0	2	17.2	82	61	35	3	1	1	0	0	0	0	0	0	0	0	0	0	0	0	0	0	0	0	#NULL!	14	6.68767
0	0	2448	#NULL!	0	0	0	3	0	0	0	0	0	0	0	0	0	0	0	0	0	1	7.2	117	93	36	2	0	1	0	0	0	0	0	0	0	0	0	0	#NULL!	#NULL!	#NULL!	#NULL!	#NULL!	#NULL!	#NULL!	13	6.70685
0	1	392	4	2	0	0	3	0	0	0	0	0	0	0	0	0	0	0	1	1	1	11.1	161	89	#NULL!	4	0	0	0	0	0	0	0	0	0	0	0	0	#NULL!	#NULL!	#NULL!	#NULL!	#NULL!	#NULL!	#NULL!	17	1.07397
0	0	2340	#NULL!	0	1	0	4	0	0	1	1	0	0	0	0	0	0	0	0	0	1	8.8	108	80	27	4	0	0	0	0	0	0	0	0	0	0	0	0	#NULL!	#NULL!	#NULL!	#NULL!	#NULL!	#NULL!	#NULL!	9	6.41096
0	0	2339	#NULL!	0	0	0	10	0	0	0	0	0	0	0	0	0	0	0	0	0	2	14.8	130	75	31	1	0	0	0	0	0	0	0	0	0	1	0	0	0	0	0	0	0	0	#NULL!	8	6.40822
1	1	0	3	1	0	1	2	1	0	0	0	0	0	1	1	0	#NULL!	#NULL!	1	0	1	7.7	88	60	20	4	0	0	0	0	0	0	0	0	0	0	0	0	0	0	0	0	0	0	#NULL!	19	0
0	0	2339	#NULL!	0	1	0	14	0	0	0	0	1	0	0	0	0	0	0	0	0	1	9.6	299	83	24	4	0	0	0	0	0	0	0	0	0	0	0	0	0	0	0	0	0	0	#NULL!	17	6.40822
0	1	52	3	1	0	0	14	1	1	1	0	0	0	0	0	0	#NULL!	1	1	0	1	15	314	109	23	1	1	0	0	0	0	0	1	0	0	0	0	0	#NULL!	#NULL!	#NULL!	#NULL!	#NULL!	#NULL!	#NULL!	19	0.142466
0	1	1090	5	3	0	0	2	0	0	0	0	0	1	0	0	0	#NULL!	#NULL!	0	0	1	23.9	94	96	29	1	1	0	0	0	0	0	0	0	0	0	0	0	#NULL!	#NULL!	#NULL!	#NULL!	#NULL!	#NULL!	#NULL!	20	2.9863
0	1	180	2	1	0	0	3	1	1	0	0	0	1	0	0	0	#NULL!	#NULL!	1	0	1	11.5	199	97	30	1	0	0	0	0	1	0	0	0	0	0	0	0	0	0	0	0	0	0	#NULL!	17	0.493151
0	0	2296	#NULL!	0	1	0	1	0	0	1	0	0	0	0	0	0	0	0	0	0	1	37.8	153	80	32	3	1	0	0	0	0	0	0	0	0	0	0	0	0	0	1	0	0	0	#NULL!	7	6.29041
0	0	2308	#NULL!	0	0	0	0.5	0	0	0	0	0	0	0	0	0	0	0	0	0	1	20.3	145	95	39	1	1	0	0	0	0	0	0	0	0	0	0	0	0	0	0	0	0	0	#NULL!	8	6.32329
0	1	2362	4	7	1	0	6	0	0	0	0	0	0	0	0	0	#NULL!	#NULL!	1	0	2	10.8	291	97	18	1	1	0	0	0	0	0	0	0	1	0	0	0	0	0	0	0	0	0	#NULL!	13	6.47123
0	0	2270	#NULL!	0	1	0	6	0	0	0	0	0	0	0	0	0	#NULL!	#NULL!	0	0	2	6.7	201	61	29	4	0	0	0	0	0	0	0	0	0	0	0	0	0	0	0	0	0	0	#NULL!	12	6.21918
0	0	2266	#NULL!	0	0	0	5	0	0	1	0	1	1	1	0	0	1	0	1	0	1	12.5	160	207	25	4	0	0	0	0	0	0	0	0	0	0	0	0	0	0	0	0	0	0	#NULL!	18	6.20822
0	0	2214	#NULL!	0	0	0	2	1	0	0	0	0	1	0	0	0	#NULL!	#NULL!	1	0	1	17.2	287	94	28	3	1	1	1	0	0	0	0	0	0	0	0	0	0	0	0	0	0	0	#NULL!	15	6.06575
0	0	2229	#NULL!	0	0	0	4	0	0	0	0	0	0	0	0	0	#NULL!	0	0	0	1	18.6	142	72	34	3	1	0	0	0	0	0	0	0	0	0	0	0	0	0	1	0	0	0	#NULL!	9	6.10685
0	1	9	5	1	0	0	14	1	0	1	1	0	1	0	0	0	0	0	1	0	2	6.7	103	132	17	1	0	0	0	0	0	1	0	0	0	0	0	0	0	0	0	0	0	0	#NULL!	15	0.0246575
0	1	361	3	1	0	0	4	1	0	0	0	0	0	1	1	0	0	0	0	0	2	13.8	102	53	21	4	0	0	0	0	0	0	0	0	0	0	0	0	0	0	0	0	0	0	#NULL!	14	0.989041
0	0	2248	#NULL!	0	0	0	15	1	0	0	0	0	0	0	0	0	0	0	0	0	1	14.3	302	87	25	4	0	0	0	0	0	0	0	0	0	0	0	0	0	0	0	0	0	0	#NULL!	15	6.1589
0	0	2232	#NULL!	0	1	0	6	0	0	0	0	0	0	0	0	0	0	0	0	0	1	11.3	183	66	33	4	0	0	0	0	0	0	0	0	0	0	0	0	#NULL!	#NULL!	#NULL!	#NULL!	#NULL!	#NULL!	#NULL!	6	6.11507
0	0	2205	#NULL!	0	0	0	7	0	0	0	0	0	0	0	0	0	0	0	1	0	1	9.1	228	135	28	1	0	0	0	0	0	0	0	0	0	0	1	0	0	0	0	0	0	0	#NULL!	13	6.0411
0	1	125	2	1	0	0	2	1	1	1	0	0	1	0	0	0	#NULL!	#NULL!	1	0	1	11.8	217	168	28	1	0	0	0	0	0	0	1	0	0	0	1	0	0	0	0	0	0	0	#NULL!	18	0.342466
0	0	2166	#NULL!	0	0	0	6	0	0	1	0	0	1	0	0	0	1	1	0	0	2	3.8	104	65	#NULL!	3	1	0	0	0	0	0	0	0	0	0	0	0	0	1	1	0	0	0	#NULL!	15	5.93425
0	1	901	4	3	0	0	1	0	0	1	0	0	0	0	0	0	0	0	1	0	1	19.8	249	187	26	4	0	0	0	0	0	0	0	0	0	0	0	0	0	0	0	0	0	0	#NULL!	19	2.46849
0	0	1815	#NULL!	0	1	0	2	0	0	0	0	0	0	0	0	0	1	0	1	0	2	8.4	328	77	29	1	1	0	1	1	0	0	0	0	0	0	0	0	0	0	0	0	0	0	#NULL!	10	4.9726
0	0	2128	#NULL!	0	0	0	7	0	1	0	0	0	0	0	0	0	0	0	0	0	1	12.7	295	93	32	3	1	1	0	0	0	0	0	0	0	0	0	0	0	0	0	0	0	0	#NULL!	14	5.83014
0	0	2134	#NULL!	0	0	0	3	0	0	0	0	0	0	0	0	0	0	0	1	0	1	5.4	37	80	31	2	0	0	0	0	0	0	0	0	0	0	0	0	0	1	0	0	0	0	#NULL!	20	5.84658
0	1	121	3	1	0	0	8	1	0	0	0	0	0	0	0	0	0	0	1	0	1	19	317	140	33	4	0	0	0	0	0	0	0	0	0	0	0	0	0	0	0	0	0	0	#NULL!	18	0.331507
0	1	1018	2	3	0	0	2	0	1	1	1	0	0	0	0	0	1	1	1	0	1	14.9	161	69	31	4	0	0	0	0	0	0	0	0	0	0	0	0	0	0	0	0	0	0	#NULL!	16	2.78904
0	1	184	3	1	0	1	2	1	1	0	1	0	0	0	1	0	1	0	1	1	1	18.2	188	303	30	1	0	0	1	0	0	0	1	0	0	0	0	0	0	0	0	0	0	0	#NULL!	17	0.50411
0	0	2259	#NULL!	0	0	0	1	0	1	0	0	1	0	0	0	0	1	0	0	0	1	13	227	81	28	3	1	0	0	0	0	0	0	0	0	0	0	1	0	0	1	0	0	0	#NULL!	14	6.18904
0	0	2036	#NULL!	0	0	0	1	1	0	0	0	0	0	0	0	0	0	0	0	0	2	12.9	95	96	28	4	0	0	0	0	0	0	0	0	0	0	0	0	0	0	0	0	0	0	#NULL!	16	5.57808
0	0	2195	#NULL!	0	1	0	14	0	0	0	0	0	0	0	0	0	0	0	0	0	1	16.7	298	57	28	4	0	0	0	0	0	0	0	0	0	0	0	0	0	0	0	0	0	0	#NULL!	15	6.0137
0	0	2156	#NULL!	0	0	0	5	0	0	0	0	0	0	0	0	0	#NULL!	#NULL!	0	0	1	8.3	251	68	32	1	0	0	0	0	0	0	0	0	0	1	0	0	0	0	0	0	0	0	#NULL!	8	5.90685
0	0	2194	#NULL!	0	0	0	30	0	0	0	0	0	1	0	0	1	0	1	0	0	2	6.2	47	128	31	4	0	0	0	0	0	0	0	0	0	0	0	0	0	0	0	0	0	0	#NULL!	16	6.01096
0	0	2048	#NULL!	0	1	0	3	0	0	0	0	0	0	0	0	0	0	0	0	1	1	4.8	326	78	20	1	1	0	1	0	0	0	0	0	0	0	0	0	0	0	0	0	0	0	#NULL!	13	5.61096
0	1	621	5	2	0	0	4	1	0	1	1	1	0	0	0	0	1	0	0	1	2	7.6	232	70	29	3	1	0	0	0	0	0	0	0	0	0	0	0	0	0	0	0	1	0	#NULL!	12	1.70137
0	0	2115	#NULL!	0	0	0	10	0	0	0	0	0	0	0	0	0	0	0	0	1	1	18.1	314	68	29	3	1	0	0	0	0	0	0	0	0	0	0	0	0	1	0	0	0	0	#NULL!	11	5.79452
0	0	2030	#NULL!	0	0	0	3	0	0	0	0	0	0	0	0	0	#NULL!	#NULL!	0	0	1	9.2	131	57	26	4	0	0	0	0	0	0	0	0	0	0	0	0	0	0	0	0	0	0	#NULL!	13	5.56164
0	0	2026	#NULL!	0	0	0	7	0	0	0	1	1	1	0	0	0	1	0	1	0	1	10.4	159	283	23	3	0	0	0	1	0	0	0	0	0	0	0	0	1	0	0	0	0	0	#NULL!	17	5.55068
0	0	2179	#NULL!	0	0	0	6	0	0	0	1	0	0	0	0	1	0	0	0	0	2	6.6	135	56	21	3	1	1	0	0	0	0	0	0	0	0	0	0	0	0	0	0	0	0	#NULL!	14	5.96986
0	1	32	1	1	0	0	7	0	0	0	0	1	0	0	0	0	1	1	0	0	2	8	54	49	27	2	0	0	0	0	0	0	0	0	0	0	0	0	0	0	0	0	1	0	#NULL!	19	0.0876712
0	0	2182	#NULL!	0	0	0	7	0	0	0	1	0	0	0	0	0	1	0	1	0	2	11.8	214	94	23	3	1	1	0	0	0	0	0	0	0	0	0	0	0	0	1	0	0	0	#NULL!	16	5.97808
0	0	2199	#NULL!	0	0	0	1	0	1	0	0	0	0	0	0	0	1	1	1	0	1	7.6	104	118	27	1	0	0	0	0	0	0	0	0	0	1	0	0	0	0	0	0	0	0	#NULL!	19	6.02466
0	0	2226	#NULL!	0	0	0	2	1	0	0	0	0	0	0	0	0	0	0	0	0	1	8.2	54	94	38	4	0	0	0	0	0	0	0	0	0	0	0	0	0	0	0	0	0	0	#NULL!	14	6.09863
0	1	190	3	1	0	0	1	0	0	0	0	0	0	0	0	0	1	0	0	0	1	16.6	160	78	25	3	1	1	0	0	0	0	0	0	0	0	0	0	0	0	0	0	0	0	#NULL!	16	0.520548
0	1	820	5	3	0	0	5	0	0	0	0	0	0	0	0	0	0	0	0	0	1	8.2	296	100	20	1	0	0	0	0	0	0	0	0	0	1	0	0	0	0	0	0	0	0	#NULL!	20	2.24658
0	0	2017	#NULL!	0	0	0	14	0	0	0	1	1	0	0	0	0	0	0	1	1	1	10.6	246	111	35	4	0	0	0	0	0	0	0	0	0	0	0	0	0	0	0	0	0	0	#NULL!	18	5.52603
1	1	0	1	1	0	0	7	1	0	0	0	0	1	0	0	0	1	1	1	1	1	10	201	102	28	2	0	0	0	0	0	0	0	0	0	0	0	0	0	0	0	0	1	0	#NULL!	20	0
0	1	1589	2	5	0	0	2	1	1	0	0	0	0	1	0	0	1	0	0	0	1	11.8	191	65	21	4	0	0	0	0	0	0	0	0	0	0	0	0	0	0	0	0	0	0	#NULL!	17	4.35342
0	0	1955	#NULL!	0	0	0	4	1	0	0	0	0	0	0	0	0	#NULL!	#NULL!	0	0	1	12	185	77	34	3	1	0	0	0	0	0	0	0	0	0	0	0	1	0	0	0	0	0	#NULL!	18	5.35616
0	0	2172	#NULL!	0	1	0	1	0	0	0	0	0	0	0	0	0	#NULL!	#NULL!	1	0	2	8.5	44	97	36	3	0	1	0	0	0	1	0	0	0	0	0	0	0	0	0	0	0	0	#NULL!	15	5.95068
0	1	1099	5	4	0	1	4	0	0	0	0	0	0	1	0	0	1	0	0	0	1	11.4	147	59	32	2	0	0	0	0	0	0	0	0	0	0	0	0	0	0	1	0	1	0	#NULL!	12	3.01096
0	1	106	5	1	0	0	7	0	0	0	0	0	1	0	0	0	0	0	0	0	2	15.8	296	115	26	4	0	0	0	0	0	0	0	0	0	0	0	0	0	0	0	0	0	0	#NULL!	18	0.290411
0	1	2086	5	6	0	0	20	0	0	0	0	0	0	1	0	0	#NULL!	#NULL!	0	0	1	6.8	196	49	22	3	0	1	0	0	0	0	1	0	0	0	0	0	0	0	0	1	0	0	#NULL!	12	5.71507
0	1	217	5	1	0	0	2	1	0	0	0	0	0	1	0	0	#NULL!	#NULL!	1	0	1	4	40	87	29	1	1	0	0	0	0	0	0	0	0	0	0	0	0	0	0	0	0	0	#NULL!	19	0.594521
0	1	1510	5	5	0	0	10	1	0	0	0	1	1	0	1	0	#NULL!	#NULL!	1	0	1	12.8	357	155	22	3	1	0	1	0	0	0	0	0	0	0	0	0	0	0	1	0	0	0	#NULL!	20	4.13699
0	0	1519	#NULL!	0	0	0	5	0	0	0	0	0	0	0	0	0	#NULL!	#NULL!	0	0	2	7.2	291	75	19	3	0	0	0	1	0	0	0	0	0	0	0	1	0	0	1	0	0	0	#NULL!	16	4.16164
0	0	2010	#NULL!	0	1	0	4	0	0	0	1	0	0	1	0	0	#NULL!	#NULL!	#NULL!	0	1	16.3	313	54	35	2	0	0	0	0	0	0	0	0	0	0	0	0	0	0	1	0	0	0	#NULL!	14	5.50685
0	0	2036	#NULL!	0	0	0	14	0	0	0	0	0	0	0	0	0	0	0	0	0	1	10.5	79	70	35	1	0	0	0	0	0	0	0	0	0	1	0	0	0	0	0	0	0	0	#NULL!	10	5.57808
0	1	326	4	1	0	0	3	1	0	1	0	0	0	0	0	0	0	0	1	0	1	28.8	405	93	27	1	0	0	1	0	0	0	0	1	0	0	0	0	0	0	0	0	0	0	#NULL!	19	0.893151
0	1	418	3	2	0	0	5	1	0	0	0	0	0	0	0	0	#NULL!	#NULL!	1	0	1	8.1	126	131	26	2	0	1	0	0	0	0	0	0	0	0	0	0	0	0	0	0	0	0	#NULL!	20	1.14521
0	0	2163	#NULL!	0	1	0	7	0	1	0	0	0	0	0	0	0	0	0	0	0	1	10.3	79	51	32	2	0	1	0	0	0	0	0	0	0	0	0	0	0	0	0	0	0	0	#NULL!	16	5.92603
0	1	2010	3	6	0	0	3	0	1	0	0	0	1	0	0	0	0	0	1	0	2	5.8	246	100	28	3	1	1	0	0	0	0	0	0	0	0	0	0	0	0	0	0	0	0	#NULL!	17	5.50685
0	1	179	3	1	0	0	1	1	0	0	0	0	1	0	1	0	0	0	1	0	1	16	241	130	29	2	0	0	0	0	0	0	0	0	0	0	0	0	0	0	1	0	0	0	#NULL!	19	0.490411
0	0	1941	#NULL!	0	0	0	4	0	0	0	0	0	0	0	0	0	0	0	0	0	1	15.8	305	78	22	1	1	0	1	0	0	0	0	0	0	0	0	0	0	0	0	0	0	0	#NULL!	14	5.31781
0	1	1027	2	3	1	0	14	1	1	0	0	0	0	0	0	0	1	0	1	0	1	13.1	150	67	33	2	0	0	0	0	0	0	0	0	0	0	0	0	0	0	1	0	0	0	#NULL!	15	2.8137
0	0	2130	#NULL!	0	1	0	1	1	1	0	0	0	0	0	0	1	#NULL!	#NULL!	0	1	2	11.7	167	67	32	4	0	0	0	0	0	0	0	0	0	0	0	0	0	0	0	0	0	0	#NULL!	14	5.83562
0	1	1362	5	4	0	0	5	0	0	0	0	0	0	0	0	0	1	0	0	0	2	9.6	203	58	22	1	0	0	0	0	0	0	0	0	0	0	1	0	0	0	0	0	0	0	#NULL!	20	3.73151
0	0	2133	#NULL!	0	1	0	7	0	0	0	0	1	0	0	0	0	0	0	1	1	2	13.5	501	56	28	3	0	0	0	1	0	0	0	0	0	0	0	0	1	0	0	0	0	0	#NULL!	12	5.84384
1	1	0	5	1	0	0	4	0	0	1	0	0	1	1	0	0	#NULL!	#NULL!	1	1	1	4.7	272	57	19	3	0	0	1	0	0	0	1	0	0	0	0	0	0	0	1	0	0	0	#NULL!	16	0
0	0	2157	#NULL!	0	1	0	5	0	0	0	0	0	0	0	0	0	0	0	0	1	1	9	436	112	29	1	0	0	0	0	0	0	0	0	1	0	0	0	0	0	0	0	0	0	#NULL!	10	5.90959
0	1	1332	5	4	0	0	4	1	0	0	0	1	0	0	1	0	1	0	0	0	1	5.1	68	79	32	2	0	1	0	0	0	0	0	0	0	0	0	0	0	0	0	0	1	0	#NULL!	18	3.64932
0	0	1958	#NULL!	0	0	0	2	0	0	0	0	0	0	0	0	0	0	0	0	0	1	6.6	109	77	32	4	0	0	0	0	0	0	0	0	0	0	0	0	0	0	0	0	0	0	#NULL!	9	5.36438
0	0	2158	#NULL!	0	1	0	30	1	1	0	1	1	0	0	1	0	0	0	0	0	1	19	282	49	30	1	1	0	0	0	0	0	0	0	0	0	0	0	0	0	0	0	0	0	#NULL!	16	5.91233
0	1	1149	5	4	0	0	1	1	0	0	0	0	0	0	0	0	0	0	1	0	2	20.7	184	83	33	4	0	0	0	0	0	0	0	0	0	0	0	0	0	0	0	0	0	0	#NULL!	20	3.14795
0	0	1839	#NULL!	0	0	0	21	0	0	0	0	0	0	0	0	0	0	0	0	0	1	15.8	217	64	34	2	0	1	0	0	0	0	0	0	0	0	0	0	0	0	0	0	0	0	#NULL!	9	5.03836
0	0	2032	#NULL!	0	0	0	2	0	0	0	0	0	0	0	0	0	0	0	0	0	1	14	365	98	31	1	1	0	0	0	0	0	0	0	0	0	0	0	0	0	0	0	0	0	#NULL!	13	5.56712
0	1	49	3	1	0	0	3	1	0	0	0	0	0	1	1	0	#NULL!	#NULL!	1	1	2	14.7	181	94	27	4	0	0	0	0	0	0	0	0	0	0	0	0	0	0	0	0	0	0	#NULL!	16	0.134247
0	1	764	2	3	1	0	4	0	1	0	0	0	0	0	0	0	#NULL!	1	0	0	2	14.4	241	58	26	1	1	0	0	1	0	0	0	0	0	0	0	0	0	0	0	0	0	0	#NULL!	17	2.09315
0	1	1367	2	4	0	0	4	1	1	0	0	0	1	0	0	0	0	1	1	0	1	9.6	234	110	22	3	0	1	0	0	0	0	0	0	0	0	0	1	0	0	0	0	0	0	#NULL!	17	3.74521
0	0	2123	#NULL!	0	1	0	14	1	1	0	0	0	0	0	0	0	0	0	0	0	2	10.3	119	84	28	2	0	0	0	0	0	0	0	0	0	0	0	0	1	0	0	0	0	0	#NULL!	12	5.81644
0	1	709	2	2	0	0	14	0	0	0	0	1	0	0	0	0	1	0	0	0	2	11.4	170	68	20	3	0	0	0	1	0	0	0	0	0	0	0	0	0	0	1	0	0	0	#NULL!	17	1.94247
0	0	2112	#NULL!	0	0	0	3	0	0	0	0	0	0	0	0	0	1	1	0	0	1	18	140	59	37	3	0	0	0	1	0	0	0	0	0	0	0	0	0	1	0	0	0	0	#NULL!	17	5.7863
0	0	2123	#NULL!	0	1	0	4	1	0	0	0	0	0	0	0	0	0	0	1	0	1	10.2	276	49	23	3	1	1	0	0	0	0	0	0	0	0	0	0	0	0	0	0	0	0	#NULL!	14	5.81644
0	1	1283	3	4	0	0	3	1	0	0	0	0	0	0	0	0	0	0	0	1	1	8.3	124	89	#NULL!	4	0	0	0	0	0	0	0	0	0	0	0	0	0	0	0	0	0	0	#NULL!	17	3.51507
0	0	2049	#NULL!	0	0	0	7	1	0	1	0	0	0	0	0	0	#NULL!	#NULL!	1	0	1	19.3	80	126	34	3	0	1	0	0	0	0	0	0	0	0	0	1	0	0	0	0	0	0	#NULL!	19	5.6137
0	1	12	2	1	0	0	3	0	1	0	0	0	0	0	0	0	1	1	1	0	1	17.3	107	46	29	4	0	0	0	0	0	0	0	0	0	0	0	0	0	0	0	0	0	0	#NULL!	18	0.0328767
0	1	436	2	2	1	0	1	1	1	0	1	0	0	0	0	0	1	1	0	1	1	24	384	51	#NULL!	1	1	0	0	0	0	0	0	0	0	0	0	0	0	0	0	0	0	0	#NULL!	16	1.19452
0	0	1740	#NULL!	0	0	0	5	0	1	0	0	0	0	0	0	0	0	0	0	0	2	9.6	174	94	26	2	0	0	0	0	0	0	0	0	0	0	0	0	0	0	0	0	1	0	#NULL!	17	4.76712
0	0	1760	#NULL!	0	0	0	5	0	0	0	0	0	0	0	0	0	0	0	0	0	2	9.4	258	56	27	4	0	0	0	0	0	0	0	0	0	0	0	0	0	0	0	0	0	0	#NULL!	12	4.82192
0	0	2054	#NULL!	0	0	0	3	0	0	0	0	0	0	0	0	0	0	0	0	0	1	20.2	283	81	36	4	0	0	0	0	0	#NULL!	0	0	0	0	0	0	0	0	0	0	0	0	#NULL!	8	5.6274
0	1	287	3	1	0	0	30	1	0	0	0	0	1	0	0	0	0	0	1	0	1	11.1	178	99	26	1	0	0	0	1	0	0	0	0	0	0	0	0	0	0	0	0	0	0	#NULL!	20	0.786301
0	1	1829	5	6	0	0	3	0	0	0	0	0	0	0	0	0	0	0	#NULL!	0	1	9.3	254	66	31	4	0	0	0	0	0	0	0	0	0	0	0	0	0	0	0	0	0	0	#NULL!	20	5.01096
0	0	1917	#NULL!	0	0	0	14	1	1	0	0	0	0	0	0	0	1	1	0	0	2	10.9	303	56	33	4	0	0	0	0	0	0	0	0	0	0	0	0	0	0	0	0	0	0	#NULL!	15	5.25205
0	0	1922	#NULL!	0	1	0	5	0	1	0	0	0	0	1	0	0	1	0	0	0	2	9.5	150	73	27	4	0	0	0	0	0	0	0	0	0	0	0	0	0	0	0	0	0	0	#NULL!	14	5.26575
0	0	1919	#NULL!	0	1	0	3	0	0	0	0	0	0	0	0	0	0	0	0	0	1	15.4	147	77	33	1	1	0	0	0	0	0	0	0	0	0	0	1	0	0	0	0	0	0	#NULL!	16	5.25753
0	0	1932	#NULL!	0	1	0	7	0	1	0	1	0	0	0	0	0	0	0	1	0	1	8	230	69	21	4	0	0	0	0	0	0	0	0	0	0	0	0	0	0	0	0	0	0	#NULL!	15	5.29315
0	0	2079	#NULL!	0	0	0	5	1	0	0	0	1	0	0	0	0	1	#NULL!	1	1	1	9.8	133	125	29	4	0	0	0	0	0	0	0	0	0	0	0	0	0	0	0	0	0	0	#NULL!	18	5.69589
0	0	2078	#NULL!	0	0	0	7	0	0	0	0	0	0	0	0	0	0	0	1	1	1	16.3	640	106	25	3	1	0	1	0	0	0	0	0	0	0	0	0	0	0	1	0	0	0	#NULL!	13	5.69315
0	1	1621	4	5	0	0	4	0	1	1	1	0	1	0	0	0	1	1	1	1	1	14.5	171	124	28	4	0	0	0	0	0	0	0	0	0	0	0	0	0	0	0	0	0	0	#NULL!	14	4.4411
0	0	2046	#NULL!	0	0	0	3	0	0	0	0	0	0	0	0	0	0	0	0	0	1	6.2	85	80	26	1	1	0	0	0	0	0	0	0	0	0	0	0	0	0	0	0	0	0	#NULL!	14	5.60548
0	1	1020	2	3	0	0	1	1	1	0	0	0	0	0	0	0	1	#NULL!	1	0	1	33.3	97	101	35	2	0	0	0	0	0	0	0	0	0	0	0	0	0	0	1	0	0	0	#NULL!	18	2.79452
0	0	2035	#NULL!	0	0	0	21	0	0	1	0	1	1	0	0	0	#NULL!	#NULL!	1	1	2	10.9	302	195	24	2	0	1	0	0	0	0	0	0	0	0	0	0	0	0	0	0	0	0	1	15	5.57534
0	0	2079	#NULL!	0	1	0	6	0	1	0	0	0	0	0	0	0	0	0	0	0	1	21.1	362	40	27	4	0	0	0	0	0	0	0	0	0	0	0	0	0	0	0	0	0	0	#NULL!	11	5.69589
0	0	1897	#NULL!	0	0	0	3	0	0	0	0	0	0	0	0	0	0	0	0	0	1	7.4	152	65	30	1	0	0	0	0	0	0	0	0	0	1	0	1	0	0	0	0	0	0	#NULL!	9	5.19726
0	0	1888	#NULL!	0	1	0	1	1	0	0	0	1	0	0	0	0	0	0	1	0	1	13.8	100	106	29	2	0	0	0	0	0	0	0	0	0	0	0	0	0	0	1	0	0	0	#NULL!	15	5.1726
0	1	1096	3	4	0	0	4	0	0	1	0	1	0	0	0	0	#NULL!	#NULL!	1	0	1	2	18	100	35	2	0	1	0	0	0	0	0	0	0	0	0	0	0	0	1	0	0	0	#NULL!	16	3.00274
0	0	2014	#NULL!	0	1	0	4	0	0	0	0	0	0	0	0	0	0	0	0	0	1	17	258	54	19	1	1	0	1	0	0	0	0	0	0	0	0	0	0	0	0	0	0	0	#NULL!	14	5.51781
0	0	1899	#NULL!	0	0	0	21	0	0	0	1	0	0	0	0	0	1	0	0	0	1	20.7	115	77	31	1	1	0	0	0	0	0	0	0	0	0	0	0	0	0	0	0	0	0	#NULL!	17	5.20274
1	1	0	1	1	0	1	2	1	0	0	0	0	0	1	0	0	1	#NULL!	#NULL!	1	1	10.2	197	135	26	2	0	0	0	0	0	0	0	0	0	0	0	0	0	0	1	0	0	0	#NULL!	18	0
0	1	1608	4	5	0	0	5	0	0	0	0	1	1	0	0	0	1	#NULL!	#NULL!	0	1	16.4	316	169	23	4	0	0	0	0	0	0	0	0	0	0	0	0	0	0	0	0	0	0	#NULL!	17	4.40548
0	1	1813	4	5	0	0	3	0	0	1	0	0	0	0	0	0	0	1	0	0	1	5.1	33	107	27	2	0	1	0	0	0	0	0	0	0	0	0	0	0	0	0	0	0	0	#NULL!	13	4.96712
0	0	1993	#NULL!	0	0	0	3	0	0	0	0	0	0	0	0	0	0	0	0	0	1	11.1	206	70	29	4	0	0	0	0	0	0	0	0	0	0	0	0	0	0	0	0	0	0	#NULL!	20	5.46027
0	0	2009	#NULL!	0	0	0	1	0	0	0	0	0	0	0	0	0	0	0	0	0	1	18	276	59	34	2	0	0	0	0	0	0	0	0	0	0	0	0	0	0	1	0	0	0	#NULL!	9	5.50411
0	0	1505	#NULL!	0	1	0	4	0	0	0	0	0	0	0	0	0	0	0	0	1	2	14.1	281	72	17	4	0	0	0	0	0	0	0	0	0	0	0	0	0	0	0	0	0	0	#NULL!	11	4.12329
0	0	1665	#NULL!	0	0	0	7	0	0	0	0	0	0	0	0	0	1	1	#NULL!	0	1	17.2	483	52	24	4	0	0	0	0	0	0	0	0	0	0	0	0	0	0	0	0	0	0	#NULL!	15	4.56164
0	0	1822	#NULL!	0	0	0	1	0	0	1	1	0	0	0	0	0	1	0	0	0	1	25.1	252	100	26	1	1	0	0	1	0	0	0	0	0	0	0	0	0	0	0	0	0	0	#NULL!	14	4.99178
0	1	776	3	3	0	0	4	0	0	0	0	0	0	0	1	0	1	0	1	0	1	12.4	310	95	22	4	0	0	0	0	0	0	0	0	0	0	0	0	0	0	0	0	0	0	#NULL!	19	2.12603
0	0	1979	#NULL!	0	0	0	10	0	0	0	0	0	0	0	0	0	0	0	0	0	1	8	281	58	29	1	1	0	0	0	0	0	0	0	0	0	0	0	0	0	0	0	0	0	#NULL!	12	5.42192
0	0	1475	#NULL!	0	0	0	4	0	0	0	0	0	0	0	0	0	#NULL!	#NULL!	0	0	1	6	127	62	27	4	0	0	0	0	0	0	0	0	0	0	0	0	0	0	0	0	0	0	#NULL!	14	4.0411
0	0	1714	#NULL!	0	1	0	6	0	0	1	1	0	0	0	0	1	#NULL!	#NULL!	0	1	1	21.9	298	39	13	1	1	0	1	0	0	0	0	0	0	0	0	0	0	0	0	0	0	0	#NULL!	11	4.69589
0	1	468	5	2	0	0	1	1	1	1	0	1	1	0	0	0	#NULL!	#NULL!	1	1	1	47.8	337	287	31	3	1	1	1	0	0	0	0	0	0	0	0	0	0	0	0	0	0	0	#NULL!	18	1.28219
0	0	1995	#NULL!	0	0	0	14	0	0	0	0	0	0	0	0	0	0	0	1	1	2	13.6	313	70	18	2	0	1	0	0	0	0	0	0	0	0	0	0	0	0	0	0	0	0	#NULL!	16	5.46575
0	0	1918	#NULL!	0	1	0	3	0	0	0	0	0	0	0	0	0	#NULL!	#NULL!	1	1	1	16.9	255	127	35	1	0	0	0	0	0	0	0	0	1	0	0	1	0	0	0	0	0	0	#NULL!	10	5.25479
0	0	1916	#NULL!	0	1	0	4	1	0	0	0	0	0	0	0	0	0	0	0	0	1	10.8	200	66	26	3	1	0	0	0	0	0	0	0	0	0	1	0	1	0	0	0	0	0	#NULL!	13	5.24932
0	0	1926	#NULL!	0	0	0	2	0	0	0	0	0	0	0	0	0	0	0	0	1	1	13.5	282	121	27	4	0	0	0	0	0	0	0	0	0	0	0	0	0	0	0	0	0	0	#NULL!	10	5.27671
0	0	1789	#NULL!	0	1	0	2	0	0	0	0	0	0	0	0	0	#NULL!	#NULL!	0	1	1	16.1	359	80	28	1	1	0	0	0	0	0	0	0	0	1	0	0	0	0	0	0	0	0	#NULL!	13	4.90137
1	1	0	1	1	0	0	5	0	0	0	0	0	0	0	0	0	0	0	0	1	1	5.9	130	56	26	4	0	0	0	0	0	0	0	0	0	0	0	0	0	0	0	0	0	0	#NULL!	18	0
0	0	1882	#NULL!	0	0	0	1	0	0	1	1	0	0	0	0	0	1	0	0	0	1	22.2	296	88	29	2	0	0	0	0	0	0	0	0	0	0	0	0	1	0	0	0	0	0	#NULL!	14	5.15616
0	0	1842	#NULL!	0	0	0	8	1	0	0	0	0	0	0	0	0	0	0	0	0	1	9.1	243	65	25	3	1	1	0	0	0	0	0	0	0	0	0	0	0	0	0	0	0	0	#NULL!	13	5.04658
0	0	1888	#NULL!	0	1	0	1	0	0	0	0	1	0	0	0	0	0	0	0	0	1	20.7	372	71	27	1	1	0	1	0	0	0	0	0	0	0	0	0	0	0	0	0	0	0	#NULL!	14	5.1726
0	0	1901	#NULL!	0	1	0	7	0	0	0	0	0	0	0	0	0	0	0	0	1	1	10.8	150	80	25	4	0	0	0	0	0	0	0	0	0	0	0	0	0	0	0	0	0	0	#NULL!	11	5.20822
0	1	1618	4	5	0	0	6	0	1	0	0	0	0	0	0	0	#NULL!	#NULL!	0	0	2	14.4	257	64	20	1	1	0	0	1	0	0	0	0	0	0	0	0	0	0	0	0	0	0	#NULL!	14	4.43288
0	1	1177	3	4	0	0	14	0	0	0	0	0	0	0	0	0	0	0	0	0	1	22.1	216	84	26	1	1	0	0	0	0	0	0	0	0	0	0	0	0	0	0	0	0	0	#NULL!	20	3.22466
0	1	1174	5	4	0	0	6	0	0	0	1	0	0	0	0	0	0	0	1	0	1	9.9	246	62	25	4	0	0	0	0	0	0	0	0	0	0	0	0	0	0	0	0	0	0	#NULL!	18	3.21644
0	1	460	4	2	0	0	1	0	0	1	0	0	0	0	0	0	0	0	1	1	1	12.2	195	69	23	4	0	0	0	0	0	0	0	0	0	0	0	0	0	0	0	0	0	0	#NULL!	19	1.26027
0	0	1922	#NULL!	0	0	0	2	0	0	0	0	0	0	0	0	0	0	0	0	0	1	15.2	79	58	33	4	0	0	0	0	0	0	0	0	0	0	0	0	0	0	0	0	0	0	#NULL!	11	5.26575
0	1	200	5	1	0	0	2	1	1	1	1	1	0	0	0	0	#NULL!	#NULL!	0	0	2	20.3	267	70	32	1	1	0	0	0	0	0	0	0	0	0	0	0	0	0	0	0	0	0	#NULL!	17	0.547945
0	0	1931	#NULL!	0	1	0	3	1	0	0	0	1	0	0	0	0	0	0	0	0	1	17.5	152	87	32	3	1	0	0	0	0	0	0	0	0	0	0	0	0	0	1	0	0	0	#NULL!	15	5.29041
0	0	1814	#NULL!	0	0	0	4	0	0	0	0	0	0	0	0	0	1	0	0	0	2	8.6	209	62	30	1	0	0	0	0	0	1	0	0	0	0	0	0	0	0	0	0	0	0	#NULL!	10	4.96986
0	0	1823	#NULL!	0	1	0	5	0	0	0	0	0	0	0	0	0	1	0	0	0	2	10.1	388	71	24	1	1	0	0	0	0	0	0	0	0	0	0	0	0	0	0	0	0	0	#NULL!	9	4.99452
0	0	1911	#NULL!	0	1	0	14	0	0	0	0	1	0	0	0	0	1	0	1	0	2	7.2	109	72	26	4	0	0	0	0	0	0	0	0	0	0	0	0	0	0	0	0	0	0	#NULL!	18	5.23562
0	0	1804	#NULL!	0	0	0	5	1	0	0	0	1	0	0	0	0	#NULL!	0	0	0	1	4.8	196	60	29	1	0	0	0	0	0	0	0	0	0	0	1	0	0	0	0	0	0	0	#NULL!	15	4.94247
0	0	1722	#NULL!	0	0	0	5	0	0	0	0	0	0	0	0	0	0	0	1	0	1	29.9	329	82	24	3	1	0	1	0	0	0	0	0	0	0	0	0	0	1	0	0	0	0	#NULL!	11	4.71781
0	0	1700	#NULL!	0	0	0	1	0	0	0	0	0	0	0	0	0	0	0	0	0	1	31	239	67	25	2	0	0	0	0	0	0	0	0	0	0	0	0	0	0	0	1	0	0	#NULL!	5	4.65753
0	0	1857	#NULL!	0	0	0	7	0	0	0	0	0	0	0	0	0	0	0	0	0	2	8.2	192	56	23	1	0	0	0	0	0	0	0	0	0	0	1	0	0	0	0	0	0	0	#NULL!	10	5.08767
0	1	867	5	3	0	0	3	1	1	0	0	0	0	0	0	0	1	0	1	0	1	12.9	283	69	20	4	0	0	0	0	0	0	0	0	0	0	0	0	0	0	0	0	0	0	#NULL!	19	2.37534
0	0	1857	#NULL!	0	0	0	7	0	0	0	0	0	1	0	0	0	1	0	1	0	1	10.2	254	152	23	2	0	0	0	0	0	0	0	0	0	0	0	0	1	0	0	0	0	0	#NULL!	18	5.08767
0	0	1867	#NULL!	0	0	0	4	0	0	0	0	0	0	0	0	0	0	0	0	0	1	12.7	298	59	#NULL!	4	0	0	0	0	0	0	0	0	0	0	0	0	0	0	0	0	0	0	#NULL!	14	5.11507
0	0	1449	#NULL!	0	0	0	5	0	0	0	0	0	0	0	0	0	#NULL!	#NULL!	1	1	1	9.5	305	127	25	4	0	0	0	0	0	0	0	0	0	0	0	0	0	0	0	0	0	0	#NULL!	16	3.96986
0	1	817	5	3	0	0	5	1	1	0	0	0	0	0	0	0	#NULL!	0	1	0	2	15.5	246	48	22	4	0	0	0	0	0	0	0	0	0	0	0	0	0	0	0	0	0	0	#NULL!	15	2.23836
0	0	1800	#NULL!	0	1	0	7	1	1	0	0	0	0	0	0	0	1	1	1	0	1	9.4	294	371	19	3	0	0	0	0	0	0	0	0	1	0	0	1	0	0	1	0	0	0	#NULL!	16	4.93151
0	0	1766	#NULL!	0	0	0	1	0	0	0	0	0	0	0	0	0	#NULL!	#NULL!	0	0	1	20.8	235	64	32	1	1	0	1	0	0	0	0	0	0	0	0	0	0	0	0	0	0	0	#NULL!	11	4.83836
0	0	1470	#NULL!	0	0	0	4	0	0	0	0	0	0	0	0	0	0	0	0	0	1	11	235	66	22	4	0	0	0	0	0	#NULL!	0	0	0	0	0	0	#NULL!	#NULL!	#NULL!	#NULL!	#NULL!	#NULL!	#NULL!	15	4.0274
0	0	1461	#NULL!	0	1	0	3	0	0	0	0	0	0	0	0	0	0	0	0	0	1	8.8	307	70	25	1	1	0	1	0	0	0	0	0	0	0	0	0	0	0	0	0	0	0	#NULL!	13	4.00274
0	0	1447	#NULL!	0	0	0	4	0	0	1	1	0	0	0	0	0	0	0	0	0	1	5.1	179	44	25	4	0	0	0	0	0	0	0	0	0	0	0	0	0	0	0	0	0	0	#NULL!	9	3.96438
0	0	1778	#NULL!	0	0	0	21	0	0	0	0	0	0	0	0	0	#NULL!	0	0	0	1	11	150	87	34	4	0	0	0	0	0	0	0	0	0	0	0	0	0	0	0	0	0	0	#NULL!	10	4.87123
0	0	1685	#NULL!	0	1	0	14	1	1	1	0	0	0	0	0	0	#NULL!	#NULL!	#NULL!	0	1	10.3	28	79	30	1	1	0	0	0	0	0	0	0	0	0	0	0	0	0	0	0	0	0	#NULL!	11	4.61644
0	0	1785	#NULL!	0	0	0	14	0	0	0	0	0	0	0	0	0	#NULL!	#NULL!	1	0	1	15.3	184	63	28	4	0	0	0	0	0	0	0	0	0	0	0	0	0	0	0	0	0	0	#NULL!	16	4.89041
0	0	1712	#NULL!	0	1	0	10	0	0	0	0	0	0	0	0	0	1	0	0	0	1	8.8	324	65	28	3	1	0	0	1	0	0	0	0	0	0	0	0	0	0	0	1	0	0	#NULL!	12	4.69041
0	0	1717	#NULL!	0	0	0	3	0	0	0	1	0	0	0	0	0	0	0	#NULL!	0	2	8.6	269	66	28	3	1	0	1	0	0	1	0	0	0	0	0	0	0	0	1	0	0	0	#NULL!	13	4.70411
1	1	0	3	1	0	0	4	1	0	1	0	0	0	0	0	0	#NULL!	#NULL!	1	1	1	13.7	211	240	27	2	0	0	0	0	0	0	0	0	0	0	0	0	0	1	0	0	0	0	#NULL!	18	0
0	0	1804	#NULL!	0	1	0	3	1	1	0	0	0	0	0	0	0	1	#NULL!	0	0	1	18.7	334	44	30	1	1	0	0	0	0	0	0	0	0	0	0	0	0	0	0	0	0	0	#NULL!	16	4.94247
0	0	1423	#NULL!	0	0	0	7	0	0	1	1	0	1	0	0	0	1	0	1	0	2	23.7	238	120	23	3	1	1	0	0	0	0	0	0	0	0	0	0	0	0	0	0	0	0	#NULL!	18	3.89863
0	0	1433	#NULL!	0	1	0	8	0	0	0	0	0	0	0	0	0	0	0	0	0	1	17.7	160	116	27	3	1	1	0	0	0	0	0	0	0	0	0	1	0	0	0	0	0	0	#NULL!	7	3.92603
0	0	1776	#NULL!	0	0	0	2	0	0	0	0	0	0	0	0	0	1	0	1	0	1	16.4	202	56	23	1	1	0	0	0	0	0	0	0	0	0	0	0	0	0	0	0	0	0	#NULL!	14	4.86575
0	0	1751	#NULL!	0	0	0	3	0	1	1	0	0	0	0	0	0	1	0	0	0	1	11.2	122	59	27	4	0	0	0	0	0	0	0	0	0	0	0	0	0	0	0	0	0	0	#NULL!	11	4.79726
0	0	1748	#NULL!	0	0	0	14	1	0	0	0	0	0	0	0	0	1	1	0	0	1	8.5	85	46	30	4	0	0	0	0	0	0	0	0	0	0	0	0	0	0	0	0	0	0	#NULL!	13	4.78904
0	0	1769	#NULL!	0	0	0	1	0	1	0	1	1	0	0	0	0	0	0	1	1	2	9.6	318	46	25	1	0	0	1	1	1	0	0	0	0	0	0	0	0	0	0	0	0	0	#NULL!	15	4.84658
0	0	1734	#NULL!	0	0	0	4	0	0	0	0	0	0	0	0	0	1	0	0	0	1	6	70	64	30	2	0	0	0	0	0	0	0	0	0	0	0	0	0	1	0	0	0	0	#NULL!	14	4.75068
0	0	1722	#NULL!	0	1	0	3	0	0	0	1	0	0	0	0	0	#NULL!	#NULL!	0	0	1	20.6	272	66	24	1	1	0	1	0	0	0	0	0	0	0	0	0	0	0	0	0	0	0	#NULL!	15	4.71781
0	0	1700	#NULL!	0	0	0	10	0	1	1	0	1	0	0	0	0	1	1	0	0	1	28.2	284	77	28	4	0	0	0	0	0	0	0	0	0	0	0	0	0	0	0	0	0	0	#NULL!	14	4.65753
0	0	1573	#NULL!	0	0	0	5	0	0	0	0	0	0	0	0	0	0	0	#NULL!	0	1	12.2	132	86	32	4	0	0	0	0	0	0	0	0	0	0	0	0	0	0	0	0	0	0	#NULL!	10	4.30959
0	1	807	4	3	0	0	2	1	0	1	0	0	0	0	0	0	1	0	0	0	1	11.3	216	92	24	4	0	0	0	0	0	0	0	0	0	0	0	0	0	0	0	0	0	0	#NULL!	15	2.21096
0	0	1661	#NULL!	0	0	0	6	0	0	0	0	0	0	0	0	0	0	0	0	0	2	11.1	294	59	22	3	1	0	0	0	0	0	0	0	0	0	0	0	0	0	1	0	0	0	#NULL!	16	4.55068
0	0	1667	#NULL!	0	0	0	1	0	0	0	0	0	0	0	0	0	#NULL!	0	0	1	1	13.6	328	76	28	1	1	0	1	0	0	0	0	0	0	0	0	0	0	0	0	0	0	0	#NULL!	7	4.56712
0	0	1675	#NULL!	0	0	0	1	1	0	0	0	0	0	0	0	0	0	0	0	0	1	11	186	87	34	1	1	0	0	0	0	0	0	0	0	0	0	0	0	0	0	0	0	0	#NULL!	16	4.58904
0	0	1681	#NULL!	0	0	0	3	0	0	0	0	0	0	0	0	0	1	0	1	0	2	10.9	316	66	22	2	0	1	0	0	0	0	0	0	0	0	0	0	0	0	0	0	0	0	#NULL!	15	4.60548
0	0	1692	#NULL!	0	1	0	6	0	0	0	0	0	0	0	0	0	0	0	0	0	1	18.8	341	73	30	3	1	1	1	0	0	0	0	0	0	0	0	0	0	0	0	0	0	0	#NULL!	13	4.63562
0	0	1707	#NULL!	0	0	0	21	0	0	0	0	0	1	0	0	0	0	0	0	0	1	12.5	415	140	24	3	1	0	0	0	0	0	0	0	0	0	0	0	1	0	0	0	0	1	#NULL!	14	4.67671
0	0	1643	#NULL!	0	0	0	14	0	1	0	0	0	0	0	0	0	0	0	1	0	1	15	185	66	29	1	0	0	0	1	0	0	0	0	0	0	0	0	0	0	0	0	0	0	#NULL!	17	4.50137
0	1	11	1	1	0	0	14	1	0	1	0	0	0	0	0	0	#NULL!	#NULL!	0	0	1	24.4	282	57	15	4	0	0	0	0	0	0	0	0	0	0	0	0	0	0	0	0	0	0	#NULL!	19	0.030137
0	1	1372	5	4	0	0	2	1	0	1	0	0	1	0	0	0	0	0	1	1	2	8.2	425	143	32	4	0	#NULL!	0	0	0	0	0	0	0	#NULL!	#NULL!	#NULL!	#NULL!	#NULL!	#NULL!	#NULL!	#NULL!	#NULL!	#NULL!	14	3.7589
0	0	1482	#NULL!	0	0	0	5	0	0	0	0	0	0	0	0	0	0	0	0	0	1	9.2	266	87	31	1	0	0	0	0	0	0	0	0	0	1	0	0	0	0	0	0	0	0	#NULL!	7	4.06027
0	0	1540	#NULL!	0	0	0	5	0	0	0	1	1	0	0	0	0	1	1	0	0	1	3.8	70	53	30	2	0	0	0	0	0	0	0	0	0	0	0	0	0	0	0	1	0	0	#NULL!	11	4.21918
0	0	1484	#NULL!	0	0	0	3	0	0	0	0	0	0	0	0	0	0	0	0	0	1	7.8	186	62	31	4	0	0	0	0	0	0	0	0	0	0	0	0	0	0	0	0	0	0	#NULL!	14	4.06575
0	1	1227	1	4	0	0	2	0	0	0	0	0	0	0	1	0	#NULL!	#NULL!	1	0	1	15.7	284	91	27	1	1	0	0	0	0	0	0	0	0	0	0	0	0	0	0	0	0	0	#NULL!	20	3.36164
0	0	1574	#NULL!	0	1	0	3	0	0	0	0	0	0	0	0	0	0	0	0	0	1	14.8	297	76	25	4	0	0	0	0	0	0	0	0	0	0	0	0	0	0	0	0	0	0	#NULL!	13	4.31233
0	0	1574	#NULL!	0	0	0	10	0	0	0	0	0	0	0	0	0	0	0	0	0	1	5	133	91	20	4	0	0	0	0	0	0	0	0	0	0	0	0	0	0	0	0	0	0	#NULL!	17	4.31233
0	0	1500	#NULL!	0	0	0	5	0	0	0	0	1	0	0	0	0	0	0	0	0	1	13	205	62	27	4	0	0	0	0	0	0	0	0	0	0	0	0	0	0	0	0	0	0	#NULL!	15	4.10959
0	0	1569	#NULL!	0	0	0	5	1	0	1	0	0	1	0	0	0	#NULL!	#NULL!	1	1	1	14	11	171	33	1	0	0	0	0	0	0	0	0	0	0	1	0	0	0	0	0	0	0	#NULL!	14	4.29863
0	0	1490	#NULL!	0	0	0	4	0	0	0	0	0	0	0	0	0	1	0	0	0	1	13.8	228	109	21	1	1	0	1	0	0	0	0	0	0	0	0	0	0	0	0	0	0	0	#NULL!	16	4.08219
0	1	817	3	3	0	0	14	0	1	0	0	0	0	0	0	0	0	0	1	1	1	11.3	303	101	23	4	0	0	0	0	0	0	0	0	0	0	0	0	0	0	0	0	0	0	#NULL!	20	2.23836
0	0	1589	#NULL!	0	1	0	1	1	0	0	0	0	0	0	0	0	#NULL!	#NULL!	#NULL!	0	1	17.4	119	94	28	1	1	0	0	0	0	0	0	0	0	0	0	0	0	0	0	0	0	0	#NULL!	20	4.35342
0	0	1595	#NULL!	0	0	0	18	0	0	0	0	0	0	0	0	0	0	0	0	0	2	19.1	384	52	30	4	0	0	0	0	0	0	0	0	0	0	0	0	0	0	0	0	0	0	#NULL!	7	4.36986
0	0	1602	#NULL!	0	0	0	5	0	0	0	0	0	0	0	0	0	0	0	0	0	1	11.5	345	76	19	1	1	0	1	0	0	0	0	0	0	0	0	0	0	0	0	0	0	0	#NULL!	9	4.38904
1	1	0	1	1	0	0	4	0	0	0	0	0	0	0	0	0	0	0	1	1	1	8	249	127	24	3	1	1	0	0	0	0	0	0	0	0	0	0	0	0	0	0	0	0	#NULL!	19	0
0	0	1559	#NULL!	0	0	0	7	0	0	0	0	0	0	0	0	0	#NULL!	#NULL!	0	0	1	5.1	220	51	27	1	0	0	0	0	0	0	0	0	0	1	0	0	0	0	0	0	0	0	#NULL!	11	4.27123
0	0	1502	#NULL!	0	0	0	16	0	0	0	0	0	0	0	0	0	0	0	0	0	1	17	192	80	25	1	0	0	0	0	0	0	0	1	0	0	0	0	0	0	0	0	0	0	#NULL!	9	4.11507
0	0	1602	#NULL!	0	1	0	3	0	0	0	0	0	0	0	0	0	0	0	0	0	1	12.1	368	60	32	4	0	0	0	0	0	0	0	0	0	0	0	0	0	0	0	0	0	0	#NULL!	8	4.38904
0	0	1612	#NULL!	0	0	0	4	0	0	1	1	0	0	0	0	0	1	0	#NULL!	0	1	12.4	144	96	33	4	0	0	0	0	0	0	0	0	0	0	0	0	0	0	0	0	0	0	#NULL!	11	4.41644
0	0	1612	#NULL!	0	0	0	3	0	0	0	0	0	0	0	0	0	0	0	0	0	2	6.3	241	90	24	4	0	0	0	0	0	0	0	0	0	0	0	0	0	0	0	0	0	0	#NULL!	15	4.41644
0	0	1612	#NULL!	0	0	0	4	0	0	0	0	0	0	0	0	0	0	0	0	0	1	8.7	376	49	24	4	0	0	0	0	0	0	0	0	0	0	0	0	0	0	0	0	0	0	#NULL!	15	4.41644
0	0	1617	#NULL!	0	1	0	2	1	1	1	1	0	0	0	0	0	1	0	0	0	1	16.3	30	60	38	4	0	0	0	0	0	0	0	0	0	0	0	0	0	0	0	0	0	0	#NULL!	14	4.43014
0	0	1506	#NULL!	0	0	0	3	0	0	0	0	0	0	0	0	0	0	0	1	0	1	12.2	311	213	20	3	1	1	0	0	0	0	0	0	0	0	0	0	0	0	0	0	0	0	#NULL!	16	4.12603
0	0	1506	#NULL!	0	0	0	5	0	0	0	0	0	0	0	0	0	0	0	0	0	1	5.8	158	52	28	2	0	0	0	0	0	0	0	0	0	0	0	0	0	0	1	0	0	0	#NULL!	14	4.12603
0	1	771	5	3	1	0	4	1	1	0	0	0	0	0	0	0	0	0	1	1	1	14.3	196	44	17	1	0	0	0	0	0	0	1	0	#NULL!	1	0	0	0	0	0	0	0	0	#NULL!	15	2.11233
0	0	1462	#NULL!	0	1	0	#NULL!	1	1	1	0	0	0	0	1	0	#NULL!	#NULL!	1	0	1	23.6	296	206	16	1	0	0	0	0	0	#NULL!	0	0	#NULL!	0	0	1	#NULL!	#NULL!	#NULL!	#NULL!	#NULL!	#NULL!	#NULL!	16	4.00548

## Sheet: Variable
Name	Type	Label	Values	Measure
Mors_um	Numeric	Inhospital death	1 Nonsurvivor	Nominal
MorsEvent_141231	Numeric	Mortality events from discharge (Censor)	0 Survivor; 1 Nonsurvivor	Nominal
MortTime_141231	Numeric	Mortality time from discharge		Scale
CauseSpecMort_Kat_Bruns	Numeric		1 Pneumonia; 2 COPD; 3 Vascular; 4 Malignancy; 5 Other	Nominal
DeathPrYr_Discharge	Numeric	Dead in year	0 Survivor; 1 0-365; 2 366-730; 3 731-1095; 4 1096-1460; 5 1461-1825; 6 1826-2190; 7 2191+	Nominal
ActiveSmok	Numeric	Act smk		Nominal
Fra_sykehjem_1	Numeric	Nursing home res		Nominal
Sympt_var_1	Numeric	Duration of symptoms		Scale
CVD_1	Numeric	Cardiovasc disease		Nominal
KOLS_um	Numeric	COPD		Nominal
ImmCompr_ActMal	Numeric	Immunocompr		Nominal
ImmSyk_1	Numeric	Autoimmune disease		Nominal
DM_um	Numeric	Diabetes mell		Nominal
Nyresykdom_1	Numeric	Renal disease		Nominal
Neurologic	Numeric	Neurological disease		Nominal
Demens_1	Numeric	Dementia		Nominal
Leversykdom_1	Numeric	Liver disease		Nominal
Influensavax_1	Numeric	Influenza vacc		Nominal
Pn_kokkvax_1	Numeric	Pneum vacc		Nominal
CURB65_dik	Numeric	CURB-65 (dichotom)	0 low risk; 1 high risk	Nominal
Intensiv_um	Numeric	ICU admission		Nominal
Infiltrat_1_dik	Numeric	Infiltrate	1 Unilateral; 2 Bilateral	Nominal
Hvite_1	Numeric	Leucocyte count		Scale
Crp_1	Numeric	CRP		Scale
Kreat_1	Numeric	Creatinine		Scale
Albumin_1	Numeric	Albumin		Scale
BactAtypVirus2_um_RC	Numeric	Etiologic group	1 Bacteria; 2 Virus; 3 Bacteria+Virus; 4 No	Nominal
PNEU_tot	Numeric	S. pneumoniae	0 Neg; 1 Pos	Nominal
INFLUENZA_tot	Numeric	Influenza viruses	0 Neg; 1 Pos	Nominal
Bacteriemia	Numeric	Bacteremia	0 Neg; 1 Pos	Nominal
HINF_tradtot	Numeric	H. influenzae	0 Neg; 1 Pos	Nominal
HPAI_tradtot	Numeric	H. parainfluenzae	0 Neg; 1 Pos	Nominal
MCAT_tradtot	Numeric	M. catarrhalis	0 Neg; 1 Pos	Nominal
ENTBACTAEA_tradtot	Numeric	Enterobacteriaceae	0 Neg; 1 Pos	Nominal
MISC_tradtot	Numeric	Miscellaneous	0 Neg; 1 Pos	Nominal
LEG_tot	Numeric	L. pneumophila	0 Neg; 1 Pos	Nominal
MYCP_tot	Numeric	M. pneumoniae	0 Neg; 1 Pos	Nominal
CHLP_tot	Numeric	C. pneumoniae	0 Neg; 1 Pos	Nominal
PERP_tot	Numeric	B. pertussis	0 Neg; 1 Pos	Nominal
PARAINFL_modtot	Numeric	Parainfluenza viruses	0 Neg; 1 Pos	Nominal
hMPV_modtot	Numeric	Metapneumovirus	0 Neg; 1 Pos	Nominal
RHV_modtot	Numeric	Rhinovirus	0 Neg; 1 Pos	Nominal
EV_modtot	Numeric	Enterovirus	0 Neg; 1 Pos	Nominal
RSV_modtot	Numeric	RSV	0 Neg; 1 Pos	Nominal
AdV_modtot	Numeric	Adenovirus	0 Neg; 1 Pos	Nominal
OtherPCP_modtot	Numeric	Pneumocystis jirovecii	0 Neg; 1 Pos	Nominal
Age5yrgr_RC	Numeric	Age 5 yr group	1 <0; 2 0-4; 3 5-9; 4 10-14; 5 15-19; 6 20-24; 7 25-29; 8 30-34; 9 35-39; 10 40-44; 11 45-49; 12 50-54; 13 55-59; 14 60-64; 15 65-69; 16 70-74; 17 75-79; 18 80-84; 19 85-89; 20 90+	Nominal
MortTime_141231_yr	Numeric			Scale
